# Supplementary material for: Quality-adjusted life year comparison at medium term follow-up of endovascular versus open surgical repair for abdominal aortic aneurysm in young patients
Source: PLoS One. 2021 Dec 2;16(12):e0260690. doi: 10.1371/journal.pone.0260690 (PMC8639078; doi:10.1371/journal.pone.0260690)
Supplement: S1 File — (XLSX) [file pone.0260690.s002.xlsx]

## Sheet: EVAR
OP day	Dx	OP name	ANS		neck length	neck width	angulation	neck cal.	conical	IIA embol.	form	max.dia.	Rt. CIA aneu.	Lt.CIA	CIA length		smoking	smoking stop	BMI	HTN	DM	COPD	GFR	CKD	PAD	CAD, MI	HF	cancer	CVA		death	aneurysm related death	early MI	early stroke	early MACE	late MI	late MI FS	late stroke	late MACE FS		last CT	last CT sac size	max.dia.	rupture	T2Esize	other aneurysm	fu aneurysm	anyCx.	limb occlusion
20120426	AAA	EVAR	1		40	19	32	1	1	1	1	50	12	11	52		2	.	30.12	2	2	2	90	1	1	1	1	1	1		1	1	1	1	1	1	95	1	95		19.01.16	33	50	1		1	1	1	1
20120510	AAA	EVAR	1		30	21	41	1	1	1	1	52	12	14	46		2	.	25.77	2	1	1	72	1	1	1	1	1	1		1	1	1	1	1	1	94	1	94		15.08.02	48	52	1	1	1	1	2	1
20121018	AAA	EVAR	2		22	21	55	1	1	1	1	50	14	11	48		1	2YA	23.81	2	1	1	67	1	1	1	1	2	1		1	1	1	1	1	1	90	1	90		19.04.15	30	50	1		1	1	1	1
20121025	AAA	EVAR	2		55	21	27	1	1	1	1	52	38		33		2	.	25.65	1	1	1	90	1	1	1	1	1	1		1	1	1	1	1	1	89	1	89		19.07.24	43	52	1		1	1	1	1
20121128	AAA	EVAR	1		39	20	74	1	1	Rt.	1	87			20		1	.	25.1	2	2	1	29	2	1	1	1	1	2		1	1	1	1	1	1	88	1	88		18.06.15	68	87	1		2	1	1	1
20130430	AAA	EVAR	1		27	20	90	1	1	Rt.	1	60	30		77		2	.	24.67	2	1	1	61	1	1	1	1	1	1		2	1	1	1	1	1	33	1	33		15.01.19	27	60	1		2	1	1	1
20130509	AAA	EVAR	2		30	23	0	1	1	1	1	50			45		1	.	28.4	1	1	1	69	1	1	1	1	1	1		1	1	1	1	1	1	83	1	83		19.11.12	51	50	1	1	1	1	2	1
20131015	AAA	EVAR	2		43	21	47	1	1	1	1	60			54		1	.	23.46	2	1	1	90	1	1	2	1	1	1		1	1	1	1	1	1	78	1	78		18.12.26	67-77	60	1	2	1	1	2	1
20131119	AAA	EVAR	1		75	20	16	1	1	1	1	55			27		1	.	23.42	2	1	1	86	1	1	1	1	1	1		1	1	1	1	1	1	76	1	76		19.08.22	38	55	1		1	1	1	1
20131119	AAA	EVAR	2		10	21	28	1	1	1	1	64			53		2	.	28.01	1	1	1	5	2	1	1	1	1	1		1	1	1	1	1	1	76	1	76		19.04.10	48	64	1		1	1	1	1
20131203	AAA	EVAR	1		37	19	0	1	1	1	1	50			52		2	.	27.95	1	1	1	89	1	1	1	1	1	1		1	1	1	1	1	1	76	1	76		20.01.10	50	50	1		1	1	1	1
20131210	AAA	EVAR	2		35	22	0	1	1	1	1	55			40		2	.	25.4	2	1	1	90	1	1	1	1	1	1		1	1	1	1	1	1	76	1	76		19.12.11	29	55	1		1	1	1	1
20140409	AAA	EVAR	1		20	18	54	1	1	1	1	70			20		1	.	27.33	2	1	1	64	1	1	1	1	1	1		1	1	1	1	1	2	13	1	13		19.12.04	68-70-73	70	1	2	1	1	2	1
20140701	AAA	EVAR	1		30	22	0	1	1	1	1	51	23		23		1	19YA	23.7	2	1	1	86	1	1	2	1	1	1		1	1	1	1	1	1	69	1	69		19.03.28	46	51	1	1	1	1	2	1
20140722	AAA	EVAR	2		33	20	11	1	1	1	1	52			17		2	.	26.02	2	2	1	55	2	1	1	1	1	1		1	1	1	1	1	1	68	1	68		19.06.28	51	52	1		1	1	1	1
20140801	AAA	EVAR	2		35	20	48	1	1	Rt.	1	65	27		50		2	.	19.72	1	1	1	57	2	1	1	1	1	1		1	1	1	1	1	1	68	1	68		20.01.21	55-99	65	1	2	1	1	2	1
20140801	AAA	EVAR	1		35	28	32	1	1	1	1	61			26		1	10YA	17.64	1	1	1	15	2	1	1	1	1	1		2	1	1	1	1	2	5	1	5		16.11.14	55	61	1	1	2	2	2	1
20141030	AAA	EVAR	1		20	22	12	1	1	1	1	55			26		1	4YA	16.96	1	1	1	7	2	1	1	1	2	1		1	1	1	1	1	1	65	1	65		18.11.05	61	55	1	2	1	1	2	1
20141111	AAA	EVAR	2		26	21	50	1	1	1	1	65			30		1	.	28.46	2	1	1	79	1	1	1	1	1	1		1	1	1	1	1	1	65	1	65		19.10.28	40	65	1	1	1	1	2	1
20150227	AAA	EVAR	1		40	20	30	1	1	1	1	76			23		2	.	22.99	1	1	1	72	1	1	2	1	1	1		1	1	1	1	1	2	45	1	45		17.02.01	67	76	1		1	1	1	1
20150518	AAA	EVAR	1		37	23	45	1	1	1	1	65			30		1	.	26.02	2	2	1	53	2	1	2	1	1	2		2	2	1	1	1	1	31	1	31		17.05.08	65-62	65	2		1	1	2	1
20150521	AAA	EVAR	1		40	19	0	1	1	1	1	52			40		1	20YA	27.72	1	1	1	64	1	1	1	1	2	1		1	1	1	1	1	2	21	1	21		18.08.23	51	52	1		1	1	1	1
20150526	AAA	EVAR	1		30	26	32	1	1	1	1	55			28		2	.	27.88	1	2	1	88	1	1	2	1	1	1		2	1	1	1	1	1	51	1	51		19.08.03	50	55	1		1	1	1	1
20150701	AAA	EVAR	1		45	19	36	1	1	Rt.	1	54	34		25		1	8YA	25.43	1	1	1	66	1	1	2	1	1	1		1	1	1	1	1	1	55	1	55		19.08.01	74-82-50	54	1		1	1	2	1
20151130	AAA	EVAR	1		15	22	29	1	1	Rt.	1	80	43		34		1	3YA	24.82	2	1	2	89	1	1	1	1	1	1		2	1	1	1	1	1	48	1	48		19.03.25	55	80	1		1	1	1	1
20151211	AAA	EVAR	2		35	20	89					50			33		1	.	23.58	2	1	2	90	1	1	1	1	2	1		1	1	1	1	1	1	52	1	52		19.08.01	49	50	1		1	1	1	1
20160114	AAA	EVAR	1		30	18	0	1	1	1	1	51			25		1	4YA	28.81	2	1	1	67	1	1	2	1	1	1		1	1	1	1	1	1	51	1	51		20.02.17	44	51	1		1	1	1	1
20160218	AAA	EVAR	2		48	18	37	1	1		1	67	23		19		1	7YA	25.99	1	1	1	70	1	1	1	1	1	1		1	1	1	1	1	2	41	1	41		19.05.14	67	67	1		1	1	1	1
20160405	AAA	EVAR	2		57	20	24	1	1	1	1	52			26		2	.	23.77	1	1	1	90	1	1	1	1	1	1		1	1	1	1	1	1	47	1	47		20.01.21	27	52	1		1	1	1	1
20160419	AAA, s/p Lt.IIA embolization	EVAR	1		30	20	57	1	1	both	1	50	44	44	67		1	.	28.68	1	1	1	90	1	1	1	1	1	1		1	1	1	1	1	1	47	1	47		19.03.07	38	50	1		2	1	2	2
20160630	AAA	EVAR	2		45	28	0	1	1	1	1	50			20		1	3YA	25.53	1	1	1	58	2	1	2	1	1	1		2	1	1	1	1	1	28	1	28		18.09.05	48	50	1		1	1	1	1
20160707	AAA	EVAR	2		50	17	0	1	1	1	1	53			23		1	.	26.94	1	1	1	87	1	1	2	1	1	1		1	1	1	1	1	1	45	1	45		20.01.22	51	53	1		1	1	1	1
20160809	AAA	EVAR	2		45	18	31	1	1	1	1	51			45		1	.	18.33	1	1	1	77	1	1	1	1	1	1		1	1	1	1	1	1	44	1	44		19.10.07	24	51	1		1	1	1	1
20160811	AAA	EVAR	2		40	17	25	1	1	1	1	56			27		2	.	19.22	1	1	2	90	1	1	2	1	1	1		1	1	1	1	1	2	40	1	40		19.10.14	31	56	1		1	1	1	1
20160816	AAA	EVAR	2		41	20	63	1	1	1	1	73			38		1	1YA	30.24	1	1	1	88	1	1	1	1	1	1		1	1	1	1	1	1	44	1	44		19.09.05	61-64-57	73	1	2	1	1	2	1
20160818	AAA	EVAR	2		33	19	57	1	1	1	1	50	25		26		1	8YA	28.01	1	1	1	90	1	1	1	1	2	2		1	1	1	1	1	1	43	1	43		18.12.26	45	50	1	1	1	1	1	1
20160823	AAA	EVAR	2		40	20	0	1	1	1	1	51			60		2	.	22.79	1	1	1	61	1	1	1	1	2	1		1	1	1	1	1	1	43	1	43		20.01.20	25	51	1		1	1	1	1
[truncated: 29 more columns]

## Sheet: OSR
OP day	Dx	OP name	ANS		neck length	neck dia.	angulation	form	max.dia.	CIA aneu.	CIA length	IIA ligation	clamp위치	material		smoking	smoking	stop시기	BMI	HTN	DM	COPD	GFR	CKD	PAD	CAD, MI	HF	cancer	CVA		death	aneurysm related death	early MI	early MI free survival	early stroke	early MACE	early MACE FS	late MI	late MI FS	late stroke	late stroke	late MACE	late MACE FS		last CT	other aneurysm	aneurysm needing fu	hernia	M.ileus
20120201	AAA	2	2		50	20	140	1	54	Rt. 32	38	1	1	goretex		30PY	1	3YA	28.02	1	1	1	90	1	1	1	1	1	1		1	1	1	98	1	1	98	1	98	1	98	1	98		16.11.01	1	1	1	1
20120319	AAA	2	2		30	22	120	1	109	Lt. 25	30	1	1	goretex		40PY	1	2YA	29.7	2	2	1	68	1	1	2	1	1	1		1	1	1	96	1	1	96	1	96	1	96	1	96		17.11.21	2	2	1	1
20120322	AAA	2	2		15	21	105	1	70	Rt.	40	2	1	dacron		2X30Y	2	.	25.57	2	1	1	9	2	1	1	1	1	1		1	1	1	96	1	1	96	1	96	1	96	1	96		12.07.24	1	1	1	1
20120327	AAA	2	2		45	20	165	1	52		54	1	1	dacron		20PY	2	.	24.12	2	1	1	54	2	1	1	1	1	1		1	1	1	96	1	1	96	1	96	1	96	1	96		14.05.14	1	1	1	1
20120612	AAA	2	2		53	17	167	1	50	Rt. 22	40	1	1	dacron		40PY	2	.	21.93	1	1	1	90	1	1	1	1	1	1		1	1	1	93	1	1	93	1	93	1	93	1	93		.	1	1	1	1
20120613	AAA	2	2		20	17	155	1	53		36	1	1	dacron		2X40Y	1	7YA	21.57	1	1	1	85	1	1	2	1	2	1		1	1	1	93	1	1	93	1	93	1	93	1	93		18.06.19	1	1	1	1
20120711	AAA	2	2		30	20	140	1	84		15	1	1	goretex		1.5X30Y	2	.	26.56	2	1	1	90	1	1	1	1	1	1		1	1	1	92	1	1	92	1	92	1	92	1	92		19.09.30	1	1	1	1
20120726	AAA	2	2		24	19	180	1	57		42	1	1	dacron		53PY	2	.	24.09	2	1	1	90	1	1	1	1	1	1		1	1	1	92	1	1	92	1	92	1	92	1	92		.	1	1	1	1
20120926	AAA	2	2		39	23	136	1	59	Rt. 17	26	1	1	goretex		40YA	2	.	21.56	1	1	2	59	2	1	1	1	1	1		2	1	1	58	1	1	58	1	58	1	58	1	58		17.05.12	1	1	1	1
20121128	AAA	2	2		58	21	180	1	64		45	1	1	goretex		.	1	.	27.37	2	1	1	72	1	1	1	1	1	1		1	1	1	78	1	1	78	1	78	1	78	1	78		19.06.24	1	1	1	1
20130110	AAA	2	2		51	21	155	1	57		30	1	1	goretex		3X30Y	1	3YA	22.2	1	1	1	90	1	1	1	1	1	1		1	1	1	87	1	1	87	1	87	1	87	1	87		19.08.05	1	1	1	1
20130411	AAA	2	2		20	20	125	1	52	Lt. 22	26	1	1	dacron		0.5X30Y	1	3YA	25.68	2	2	1	84	1	1	2	1	1	1		1	1	1	84	1	1	84	2	6	1	84	2	6		17.01.25	1	1	1	1
20130415	AAA	2	2		30	20	140	1	59	Rt. 21	38	1	1	goretex		35PY	1	9YA	22.86	1	1	1	90	1	2	1	1	1	1		1	1	1	84	1	1	84	1	84	1	84	1	84		17.08.22	1	1	1	1
20130422	AAA	2	2		19	23	127	1	56		32	1	1	goretex		40PY	1	7YA	30.37	1	1	1	89	1	1	2	1	1	1		1	1	1	84	1	1	84	1	84	1	84	1	84		16.11.22	1	1	2	1
20130502	AAA	2	2		45	18	93	1	62		25	1	1	dacron		40PY	1	4YA	25.34	2	2	1	90	1	1	1	1	1	1		2	1	1	35	1	1	35	1	35	1	35	1	35		.	1	1	1	1
20130618	AAA	2	2		30	19	125	1	50		16	1	1	dacron		40PY	2	.	29.54	2	2	1	90	1	1	2	1	1	1		1	1	1	81	1	1	81	2	19	1	81	2	19		19.03.20	1	1	1	1
20130718	AAA	2	2		60	21	180	1	51		28	1	1	goretex		2X30Y	2	.	25.69	1	1	1	90	1	1	1	1	2	1		2	1	1	78	1	1	78	1	78	1	78	1	78		15.08.19	1	1	1	1
20131008	AAA	2	2		30	18	108	1	50		35	1	1	dacron		20PY	2	.	22.64	1	2	1	67	1	1	2	1	1	1		1	1	1	78	1	1	78	1	78	1	78	1	78		16.01.14	1	1	1	1
20131114	AAA	2	2		35	21	160	1	55		39	3	2	dacron		.	1	.	27.51	2	2	1	55	2	1	1	1	1	1		1	1	1	77	1	1	77	1	77	1	77	1	77		18.05.11	1	1	1	1
20140121	AAA	2	2		50	22	180	1	50		27	1	1	goretex		.	1	.	24.54	1	2	1	85	1	1	1	1	1	1		1	1	1	74	1	1	74	1	74	1	74	1	74		16.07.18	1	1	1	1
20140123	AAA	2	2		35	24	180	1	63		20	1	1	dacron		40PY	2	.	23.06	1	1	1	73	1	1	2	1	1	1		1	1	1	74	1	1	74	1	74	1	74	1	74		15.07.15	1	1	1	1
20140128	AAA	2	2		23	17	73	1	61		18	1	1	dacron		30PY	2	.	22.63	2	1	1	76	1	1	1	1	1	1		1	1	1	74	1	1	74	1	74	1	74	1	74		14.05.16	1	1	1	1
20140217	AAA	2	2		46	21	148	1	53		20	1	1	goretex		40PY	1	7YA	25.65	2	1	2	75	1	1	1	1	1	1		1	1	1	73	1	1	73	1	73	1	73	1	73		17.11.09	2	2	1	1
20140220	AAA	2	2		19	24	120	1	92	Rt. 25	45	1	1	dacron		0.5X40Y	1	1YA	28.95	2	1	2	54	2	1	2	2	1	1		1	1	1	72	1	1	72	1	72	1	72	1	72		17.09.08	1	1	1	1
20140225	AAA	2	2		29	18	130	1	57	Rt. 20	20	1	1	dacron		.	1	.	23.95	1	1	1	80	1	1	1	1	1	1		1	1	1	72	1	1	72	1	72	1	72	1	72		19.03.06	1	1	1	1
20140422	AAA	2	2		50	20	140	1	50	Lt. 47	22	2	1	dacron		50PA	2	.	25.34	1	1	1	84	1	1	1	1	1	1		1	1	1	71	1	1	71	1	71	1	71	1	71		19.08.20	1	1	1	1
20140422	AAA	2	2		30	18	170	1	54		35	1	1	dacron		20PA	2	.	23.52	2	1	1	52	2	1	1	1	1	1		1	1	1	71	1	1	71	1	71	1	71	1	71		19.07.24	2	2	1	1
20140514	AAA	2	2		20	18	158	1	51		28	1	1	goretex		20PA	1	3YA	21.71	1	1	1	81	1	1	1	1	1	1		1	1	1	70	1	1	70	1	70	1	70	1	70		18.07.31	1	1	1	1
20140918	AAA	2	2		15	23	180	1	85	Rt. 20	32	1	1	dacron		20PY	2	.	23.06	2	1	1	7	2	1	2	1	1	1		1	1	1	67	1	1	67	1	67	1	67	1	67		16.06.09	1	1	1	1
20141118	AAA	2	2		40	20	145	1	50		20	1	1	dacron		2X30Y	2	.	22.13	1	1	1	90	1	1	2	1	1	1		1	1	1	65	1	1	65	1	65	1	65	1	65		15.01.26	2	2	1	2
20141224	AAA	2	2		30	21	180	1	62		40	1	1	dacron		43PY	2	.	24.57	2	1	1	90	1	1	1	1	1	1		1	1	1	64	1	1	64	1	64	1	64	1	64		19.09.25	1	1	1	1
20150317	AAA	2	2		60	21	90	1	50		42	1	1	dacron		.	1	.	24.47	2	1	1	78	1	1	1	1	1	1		1	1	1	60	1	1	60	1	60	1	60	1	60		18.09.19	1	1	1	1
20150414	AAA	2	2		24	21	118	1	59		33	1	1	dacron		0.5X30Y	2	.	24.4	2	1	1	90	1	1	1	1	1	1		2	1	1	26	1	1	26	1	26	1	26	1	26		15.08.07	1	1	1	1
20150721	AAA	2	2		11	20	144	1	60	Rt. 27	21	1	1	dacron		45PY	1	2YA	23.17	2	1	1	64	1	1	2	1	1	2		1	1	1	56	1	1	56	1	56	1	56	1	56		16.11.11	1	1	1	1
20150723	AAA	2	2		48	23	180	1	50		27	1	1	dacron		40PY	2	.	25.1	2	1	1	75	1	1	1	1	1	1		1	1	1	56	1	1	56	1	56	1	56	1	56		19.08.21	2	2	2	1
20150915	AAA	2	2		45	17	150	1	59		27	1	1	dacron		40PY	2	.	25.79	1	2	1	90	1	1	1	1	1	1		1	1	1	55	1	1	55	1	55	1	55	1	55		19.09.25	1	1	1	1
20150915	AAA	2	2		36	18	105	1	55		34	1	1	dacron		.	1	.	26.29	2	1	1	90	1	1	1	1	1	1		1	1	1	55	1	1	55	1	55	1	55	1	55		18.10.15	1	1	1	1
20151001	AAA	2	2		37	18	116	1	66		24	1	1	dacron		40PA	1	7YA	23.44	2	1	1	90	1	1	1	1	1	1		1	1	1	54	1	1	54	1	54	1	54	1	54		19.07.01	1	1	1	1
20151006	AAA	2	2		24	21	155	1	54	Lt. 27	30	1	1	dacron		30PY	2	.	22.72	2	1	1	90	1	1	1	1	1	1		1	1	1	54	1	1	54	1	54	1	54	1	54		19.12.25	1	1	1	1
20151022	AAA	2	2		20	19	127	1	55	Rt. 38	56	1	1	dacron		30PY	2	.	25.65	2	1	1	88	1	1	1	1	1	1		1	1	1	53	1	1	53	1	53	1	53	1	53		15.10.27	1	1	1	1
20151112	AAA	2	2		90	24	114	1	52	Rt. 29	27	2	1	dacron		.	1	.	25.32	2	1	1	73	1	1	2	1	1	1		1	1	1	53	1	1	53	1	53	1	53	1	53		19.03.13	1	1	1	1
20151224	AAA	2	2		15	19	170	1	64		23	1	1	dacron		40PY	2	.	21.98	1	1	2	74	1	1	2	1	1	1		1	1	1	52	1	1	52	1	52	1	52	1	52		19.11.04	1	1	1	1
20160105	AAA	2	2		40	20	105	1	50		31	1	1	dacron		.	1	.	22.3	2	1	1	69	1	1	1	1	1	1		1	1	1	51	1	1	51	1	51	1	51	1	51		16.01.11	1	1	1	1
20160105	AAA	2	2		40	23	180	1	60		28	2	1	dacron		50PY	1	1YA	20.96	2	1	1	73	1	1	1	1	1	1		1	1	1	51	1	1	51	1	51	1	51	1	51		17.07.19	1	1	1	1
20160126	AAA	2	2		19	17	120	1	51		28	1	1	dacron		.	1	.	22.83	2	1	1	70	1	1	2	1	1	1		1	1	1	50	1	1	50	1	50	1	50	1	50		19.04.25	1	1	1	1
20160202	AAA	2	2		23	21	180	1	60		22	1	2	dacron		40PY	2	.	23.7	1	1	1	90	1	1	2	1	1	2		1	1	1	50	1	1	50	1	50	1	50	1	50		19.07.10	1	1	1	1
20160204	AAA	2	2		54	19	108	1	54		68	2	1	dacron		.	1	.	21.94	2	1	1	61	1	1	2	1	1	2		1	1	1	50	1	1	50	1	50	1	50	1	50		17.05.25	1	1	1	1
20160223	AAA	2	2		42	19	147	1	71		25	2	1	dacron		.	1	.	27.48	1	1	1	90	1	1	1	1	1	1		1	1	1	49	1	1	49	1	49	1	49	1	49		19.12.11	2	2	1	1
20160310	AAA	2	2		45	21	180	1	60		34	1	1	dacron		.	1	.	28.33	2	2	1	90	1	1	2	1	1	1		1	1	2	1	1	2	1	1	49	1	49	1	49		18.02.13	1	1	1	1
20160512	AAA	2	2		20	22	180	1	51		22	1	1	dacron		.	1	.	34.15	2	2	1	65	1	1	2	1	1	2		1	1	1	47	1	1	47	2	39	1	47	2	39		16.05.16	1	1	1	1
20160616	AAA	2	2		30	20	140	1	53		22	1	1	dacron		1.5X40Y	1	4YA	21.14	1	1	1	90	1	1	1	1	1	1		1	1	1	46	1	1	46	1	46	1	46	1	46		19.03.06	1	1	1	1
20160809	AAA	2	2		31	20	140	1	55	Rt. 55	27	1	1	dacron		40PY	1	4YA	27.26	1	1	1	90	1	1	2	1	2	1		1	1	1	44	1	1	44	1	44	2	2	2	2		19.02.20	1	1	1	1
20160830	AAA	2	2		50	22	137	1	77	Rt. 21/Lt. 22	27	1	1	dacron		.	1	.	23.58	2	2	1	74	1	1	2	1	1	1		1	1	1	43	1	1	43	1	43	1	43	1	43		19.01.02	1	1	1	1
[truncated: 17 more columns]

## Sheet: EQ-5D,QW
OP day	death	EQ-5D	QW					OP day	death	EQ-5D	QW
20120426	1	11111	0.95					20120201	1	11111	0.95
20120510	1	11111	0.95					20120319	1	11111	0.95
20121018	1	11111	0.95					20120322	1	11112	0.907
20121025	1	11111	0.95					20120327	1	11111	0.95
20121128	1	12212	0.81					20120612	1	11111	0.95
20130430	2	11111	0.95					20120613	1	21221	0.766
20130509	1	22211	0.757					20120711	1	11111	0.95
20131015	1	11111	0.95					20120726	1	11111	0.95
20131119	1	21211	0.803					20120926	2	11111	0.95
20131119	1	11112	0.907					20121128	1	11111	0.95
20131203	1	11111	0.95					20130110	1	11111	0.95
20131210	1	11111	0.95					20130411	1	11111	0.95
20140409	1	11112	0.907					20130415	1	11111	0.95
20140701	1	11112	0.907					20130422	1	21221	0.766
20140722	1	11111	0.95					20130502	2	11111	0.95
20140801	1	33222	0.215					20130618	1	11111	0.95
20140801	2	22212	0.714					20130718	2	11111	0.95
20141030	1	11121	0.913					20131008	1	11111	0.95
20141111	1	11111	0.95					20131114	1	11111	0.95
20150227	1	11112	0.907					20140121	1	21221	0.766
20150518	2	11111	0.95					20140123	1	11111	0.95
20150521	1	11111	0.95					20140128	1	11111	0.95
20150526	2	12333	0.387					20140217	1	11111	0.95
20150701	1	11111	0.95					20140220	1	11111	0.95
20151130	2	33312	0.095					20140225	1	11111	0.95
20151211	1	21222	0.723					20140422	1	11111	0.95
20160114	1	11122	0.87					20140422	1	21211	0.803
20160218	1	21223	0.558					20140514	1	11122	0.87
20160405	1	11111	0.95					20140918	1	11111	0.95
20160419	1	21211	0.803					20141118	1	11111	0.95
20160630	2	11122	0.87					20141224	1	11111	0.95
20160707	1	11111	0.95					20150317	1	11121	0.913
20160809	1	11111	0.95					20150414	2	11111	0.95
20160811	1	11121	0.913					20150721	1	11111	0.95
20160816	1	11111	0.95					20150723	1	11111	0.95
20160818	1	13312	0.513					20150915	1	11111	0.95
20160823	1	11111	0.95					20150915	1	11121	0.913
								20151001	1	11111	0.95
								20151006	1	21221	0.766
								20151022	1	11111	0.95
								20151112	1	11112	0.907
								20151224	1	11111	0.95
								20160105	1	11121	0.913
								20160105	1	11111	0.95
								20160126	1	11211	0.899
								20160202	1	11121	0.913
								20160204	1	22321	0.513
								20160223	1	11111	0.95
								20160310	1	11111	0.95
								20160512	1	11111	0.95
								20160616	1	11111	0.95
								20160809	1	11112	0.907
								20160830	1	11111	0.95
